# Supplementary material for: Fine Mapping of Clubroot Resistance Loci CRA8.1 and Candidate Gene Analysis in Chinese Cabbage (Brassica rapa L.)
Source: Front Plant Sci. 2022 May 6;13:898108. doi: 10.3389/fpls.2022.898108 (PMC9121064; doi:10.3389/fpls.2022.898108)
Supplement: Supplementary Table 1 — Primers used in this study. [file Data_Sheet_1.xls]

## Sheet: TableS1
TABLE S1 Primers used in this study.
Primer name	Primer sequence (5'-3')	Gene ID	Purpose
Pro98F	GGAAAACCAGTCGTCCCC	BraA08g039174E	Gene amplification
Pro98R	ACGAAGGTCTTGGTGCGG
Pro101F	CTGGGCTGGAAAGAATCTGACTG	BraA08g039175E
Pro101R	GTACGTTGGGAGAACTCACACACA
Pro133F	ACCTTGCTCAAGCTTGAACAAAG	BraA08g039193E
Pro133R	CGCTTGTACTCTCTCAGGTTTTGG
Pro164F	AGATTTAGAGTTGCGTATCCCGG	BraA08g039211E
Pro164R	CTGTGCACACACCGAACAC
Pro169F	GCTCGCAGGTGTAGTATCTCC	BraA08g039212E
Pro169R	GCTTGACGTCAAACTTTAGCCAGA
RT98F	CCAATACATCCCTCTCAACAACT	BraA08g039174E	qRT-PCR
RT98R	GAGTGAAGCTGGAATTTCCCC
RT101F	CCGGTAAATGAATCCAACTCAGG	BraA08g039175E
RT101R	GGTTTCAAAGAGTTGTTGAGAGGG
RT133F	TCCACTATTGCCGTCATGACCAG	BraA08g039193E
RT133R	CTCCATGCAGGTGACAATCTCT
RT164F	CAACCGTTAGAGGCAAATCCA	BraA08g039211E
RT164R	TGCTAAGGAACTCGCAGAAGG
RT169F	TCCTCAGTGGCTGCTCAAAC	BraA08g039212E
RT169R	ACTCCGAAGACTCTGGATGTG
BrUBC10F	GGGTCCTACAGACAGTCCTTAC	XM_009134237.3	The control gene BrUBC10 for expression analysis
BrUBC10R	ATGGAACACCTTCGTCCTAAA

## Sheet: TableS2
TABLE S2 Quality control of BSA sequencing data.
sample	R-Pool	S-Pool
Raw reads	278237232	271955410
Raw bases	41735584800	40793311500
Clean reads	261092346	254738940
Clean bases	38058365213	37108527427
Mapped reads	252991529	247026844
Clean read rate(%)	93.84	93.67
High-quality read rate(%)	91.19	90.97
Mapping rate	96.9	96.97
Avg.Depth(×)	75.56	75.49
Q30(%)	88.06	87.94

## Sheet: TableS3
TABLE S3 Phenotype statistics of clubroot resistance for progeny of WHR10 and CW75 recombinants.
PbZj							PbXm						PbXm+
	Disease level (0-3)						Disease level (0-3)						Disease level (0-3)
	0	1	2	3	R:S	Total	0	1	2	3	R:S	Total	0	1	2	3	R:S	Total
WHR10	20	0	0	20	1:1	40	25	0	0	24	1:1	49	32	0	0	30	1:1	62
CW75	19	0	0	20	1:1	39	18	0	0	19	1:1	37	0	0	0	40	0:1	40
DW	15	0	0	0	1:0	15	15	0	0	0	1:0	15	20	0	0	0	1:0	20
91-12	0	0	0	18	0:1	18	0	0	0	15	0:1	15	0	0	0	22	0:1	22
R, resistant; S, susceptible.
